# Supplementary material for: Pre-hospital causes for delayed arrival in acute ischemic stroke before and during the COVID-19 pandemic: A study at two stroke centers in Egypt
Source: PLoS One. 2021 Jul 14;16(7):e0254228. doi: 10.1371/journal.pone.0254228 (PMC8279320; doi:10.1371/journal.pone.0254228)
Supplement: S1 Data — (XLSX) [file pone.0254228.s001.xlsx]

## Sheet: Sheet1
Patients name	Patient ID	age	Gender	Date of stroke onset	Time of stroke onset	Date of hospital arrival	time in relation to covid	Time of hospital arrival	Onset to door in min.	Residency	Average distance from hospital in km.	Type of stroke	NIHSS on admission	Type of management	Education of care giver	Education of patient	smoking	DM	HTN	dyslipidemia	ischemic heart	previous stroke	Degree of orientation regarding stroke symptoms	Causes of delay in patients come to hospital after 4 and half hours	Causes of early arrival to hospital in patients come within window	Method of transportation	Referred from other hospital to us	Received any ttt prior to arrival	cause of referral
لورين ابراهيم صبحى ابراهيم		70	2	2020-09-01	1	2020-11-01	1	3	3780	2	25	2	7	3	3	3	2	2	2	2	2	2	2	2		1	1	1	2
مروة سيد رضا		45	2	2020-01-01	2	2020-10-01	1	2	12960	2	45	2	5	3	2	2	2	2	2	2	2	2	2	7		1	2	1
فايز عيسى زخارى حنا		40	1	2020-07-01	2	2020-07-01	1	3	180	2	5	2	4	3	2	2	1	2	2	2	2	1	1		5	1	2	1
ابو زيد احمد محمد		60	1	2020-05-01	4	2020-05-01	1	4	210	2	10	2	5	3	2	2	1	2	1	2	2	2	1		6	1	1	2	1	دار الشفا
السيد عبد العزيز السيد		55	1	2020-02-01	4	2020-05-01	1	3	5100	2	20	2	4	3	3	3	2	2	1	2	2	2	1	7		1	2	1
صابرين ابو المحاسن		45	2	2020-05-01	3	2020-05-01	1	4	360	2	5	1	13	3	1	1	2	2	1	2	1	2	1	2		1	2	2
انتصار حسين حافظ		60	2	25/12/2019	2	25/12/2019	1	2	300	2	5	2	6	3	1	1	2	1	2	2	2	2	2	6		2	2	1
وليام شحاتة روفائيل		76	1	2020-03-01	2	2020-03-01	1	4	840	2	20	1	11	3	1	1	2	2	2	2	2	2	1	3		2	2	2
هدى حنا موسى		70	2	2020-04-01	2	2020-04-01	1	2	120	2	5	1	12	3	5	2	2	1	1	2	2	2	1	3		1	2	2
مصطفى ابراهيم محمد محمود		60	1	31/12/2019	3	31/12/2019	1	3	360	2	10	1	10	3	4	1	1	2	2	2	2	2	1	3		2	2	2
فتحية عبد الرازق		79	2	27/12/2019	1	31/12/2019	1	1	7200	2	20	1	12	3	5	4	2	2	1	2	1	2	1	7		2	1	1	1
رضا جعفرى السيد		60	2	25/12/2019	1	26/12/2019	1	4	2160	2	35	2	4	3	1	1	2	1	2	2	2	2	2	2		1	2	2
فوزى بشاى		70	1	18/12/2019	2	18/12/2019	1	2	120	2	25	2	4	3	3	3	2	2	1	2	1	2	2		6	1	1	1	1	هليوبوليس
على عبد الحكيم احمد عطية		50	1	31/12/2019	2	31/12/2019	1	2	90	2	20	1	10	3	3	3	1	1	2	2	2	1	1		4	2	2	1
لوزة عبد المطلب حافظ		49	2	26/12/2019	2	26/12/2019	1	3	360	2	20	1	4	3	1	1	2	1	1	2	2	2	1	3		1	2	2
سامية صالح محمد		67	2	26/12/2019	2	27/12/2019	1	2	2880	2	30	1	5	3	1	1	2	2	1	2	2	2	1	5		1	2	1
عزة اسماعيل احمد		68	2	14/12/2019	1	14/12/2019	1	3	840	2	10	1	4	3	3	3	2	2	1	2	2	2	1	3		1	2	2
افتخار محمد عبد المقصود		66	2	13/12/2019	4	14/12/2019	1	3	1560	2	5	1	5	3	1	1	2	1	1	2	2	2	1	5		1	2	1
عطيات حسين الهنداوى		74	2	16/12/2019	4	17/12/2019	1	1	240	2	20	1	4	3	2	2	2	2	1	1	1	2	1	5		1	2	1
هيام احمد محمد		48	2	13/12/2019	2	13/12/2019	1	3	300	2	10	1	12	3	1	1	2	1	1	1	2	2	1	2		1	2	2
زينب يحيى الجرجاوى		65	2	2019-07-12	4	2019-09-12	1	2	2160	2	10	1	5	3	4	4	2	1	1	2	2	2	1	7		1	2	1
سامية بينهيام هلال		70	2	24/1/2020	2	24/1/2020	1	2	75	2	5	1	10	4	4	2	2	2	1	2	2	2	1		2	1	2	2
عزيزة على على		60	2	17/1/2020	2	18/1/2020	1	2	1440	2	20	1	5	3	2	2	2	2	2	2	2	2	2	1		1	2	2
عطيات ابراهيم احمد		67	2	2020-06-01	1	2020-06-01	1	2	240	2	30	1	9	1	1	1	2	1	1	2	2	1	1		3	1	2	1
سامية عمر محمد		55	2	23/1/2020	4	24/1/2020	1	3	900	2	25	1	2	3	2	2	2	1	1	2	2	1	1	1		1	2	2
دنيا قاسم عبد الفتاح		43	2	18/1/2020	3	20/1/2020	1	3	2940	2	30	1	9	3	2	2	2	1	1	2	2	2	2	2		1	2	2
ابراهيم ضياء الدين		50	1	21/1/2020	2	24/1/2020	1	2	4320	2	20	2	3	3	4	4	1	2	2	2	1	2	2	7		2	1	1	4
نجاح على عبد الرازق		51	2	20/1/2020	2	20/1/2020	1	2	90	2	30	1	15	2	5	1	2	2	1	2	2	1	1		2	1	1	1	1	القصر العينى
فكرية السيد شكرى		68	2	2020-12-01	2	19/1/2020	1	2	10080	2	35	2	3	3	1	5	2	2	2	2	2	2	2	7		1	2	1
خديجة توفيق احمد		60	2	19/1/2020	2	19/1/2020	1	3	270	2	5	1	8	3	1	5	2	1	1	2	2	2	1	7		2	1	2	1	مستوصف بالقبة
عاطف يوسف محمد الديب		70	1	19/1/2020	2	19/1/2020	1	2	150	2	45	1	8	1	5	5	2	2	2	2	2	2	1		4	1	2	2
مجدى نخلة يوسف		70	1	15/1/2020	3	18/1/2020	1	1	2160	2	30	2	6	3	2	2	2	2	1	2	2	2	2	1		2	1	1	4
نعيمة احمد		63	2	2020-09-01	3	15/1/2020	1	4	8640	2	15	1	11	3	3	3	2	2	2	2	2	2	2	1		1	2	1
عجايبى ملاك شحاته		61	1	17/1/2020	4	18/1/2020	1	2	660	2	20	1	9	3	1	1	2	2	2	2	2	2	2	3		1	2	2
كريمة عبد الجيد عثمان		50	2	31/12/2019	2	31/12/2019	1	3	150	2	30	2	11	3	1	5	2	2	1	2	2	2	1		6	2	1	2
حمادة رياض سليمان		43	1	15/1/2020	2	15/1/2020	1	3	120	2	20	1	13	4	1	2	1	2	2	2	1	1	1		2	1	2	2
عربى سيد نصر		57	1	2020-03-01	2	2020-07-01	1	2	5760	2	20	1	13	3	1	2	1	1	2	2	2	2	1	2		1	2	2
مصطفى قاسم		49	1	26/1/2020	1	26/1/2020	1	2	540	2	30	1	9	3	2	2	2	2	2	2	2	2	1	3		1	2	2
عاطف محمد صابر		69	1	26/1/2020	2	26/1/2020	1	3	330	2	20	1	5	3	2	2	1	2	2	2	2	2	1	1		1	2	2
عفيفى يوسف عفيفى		33	1	2020-03-01	1	2020-03-01	1	2	480	2	10	1	10	3	1	1	2	2	2	2	2	2	1	2		1	2	2
مجدى على محمد شرف		62	1	20/1/2020	1	20/1/2020	1	2	300	2	10	1	8	3	2	2	1	1	2	2	1	2	1	1		1	2	2
جمال حسن رفاعى		65	1	21/1/2020	3	21/1/2020	1	3	90	2	15	1	12	1	2	1	1	2	2	2	2	2	1		1	1	2	2
هدى السيد احمد على		60	2	2020-04-02	3	2020-04-02	1	3	60	2	20	2	11	3	5	1	2	1	1	2	2	2	1		6	1	1	1	1	اليونانى
بيومى امام بيومى		60	1	2020-07-02	2	2020-09-02	1	3	3180	2	10	1	11	3	4	1	2	2	1	2	1	2	2	2		1	2	2
يسرى سيد حسين		57	1	2020-09-02	2	2020-12-02	1	2	4320	2	15	1	8	3	3	2	1	1	1	2	2	1	1	5		1	2	2
صابرين محمود قناوى		69	2	2020-12-02	3	2020-12-02	1	3	150	2	10	1	9	1	2	1	2	1	1	1	1	2	1		1	1	2	2
عبد الفتاح محروس مرزوق		56	1	2020-04-02	1	2020-04-02	1	2	540	2	30	1	14	3	1	1	1	1	1	2	1	2	1	7		1	1	2	2	القصر العينى
سامى بولس منصور		71	1	13/2/2020	2	13/2/2020	1	4	630	2	10	2	6	3	4	4	2	2	1	2	2	2	1	7		2	1	2
سامح السيد عبد المنعم		47	1	2020-06-02	4	2020-08-02	1	3	2880	2	15	1	13	3	4	4	2	2	2	2	2	2	1	2		2	1	1	4
نبيل عبد الفتاح		47	1	16/2/2020	3	16/2/2020	2	3	60	2	15	1	10	1	3	3	1	1	2	2	2	2	1		1	1	2	2
شريف يوسف		50	1	18/2/2020	1	18/2/2020	2	2	480	2	10	2	8	3	2	2	2	2	1	2	1	2	1	3		1	1	2	1	الايطالى
صباح محمد		59	2	17/2/2020	1	17/2/2020	2	2	600	2	5	1	18	3	3	2	2	2	2	2	2	2	1	3		1	1	1	1	اليونانى
سعيدة محمد		44	2	16/2/2020	4	17/2/2020	2	1	330	2	10	1	9	3	1	1	2	2	1	2	2	2	2	1		1	2	2
احمد محمد امين		50	1	2020-11-02	2	2020-11-02	1	2	60	2	20	2	3	3	2	3	2	1	1	2	1	2	2		6	1	1	2	1
ماهر محمد ماهر		46	1	2020-03-02	3	2020-05-02	1	3	2820	1	90	1	7	3	1	1	1	2	2	2	2	2	1	7		1	1	1	4
محمد فؤاد امين		54	1	2020-10-02	1	2020-10-02	1	3	840	1	50	1	7	3	3	3	1	1	1	2	2	2	2	1		1	2	2
عاشور محمد الشافعى		74	1	22/2/2020	2	22/2/2020	2	2	60	2	30	1	9	1	3	2	1	1	1	2	2	2	1		1	1	2	2
نعمة عبد السلام حسن		65	2	22/2/2020	4	23/2/2020	2	1	120	2	25	1	10	1	4	1	2	2	2	2	2	2	1		1	1	2	2
سعاد محمد عبد العال		65	2	2020-10-02	3	2020-10-02	2	3	90	2	50	1	13	1	1	1	2	2	2	2	2	2	1		1	1	2	2
نجية مشحوت		55	2	28/1/2020	2	31/1/2020	1	3	4860	2	50	1	10	3	1	1	2	1	1	1	1	1	1	7		1	1	2	4
حكمت عزازى شحاتة		75	2	15/2/2020	3	15/2/2020	1	3	165	1	60	1	6	1	2	1	1	2	2	2	2	2	1		6	1	1	2
امنية على عبد العاطى		25	2	2020-04-02	1	2020-05-02	1	2	2040	1	30	1	8	3	3	3	2	2	2	2	2	2	2	2		1	2	2
نادية بطرس ربيان		70	2	2020-12-02	1	2020-12-02	1	2	720	1	20	2	7	3	3	3	2	2	1	2	2	2	1	3		1	2	2
سيد خلف السيد		60	1	14/2/2020	2	14/2/2020	1	3	150	2	40	1	11	1	2	2	1	2	2	2	2	1	1		2	1	2	2
عيد فرج جاب الله		70	1	2020-08-02	2	2020-09-02	1	2	1500	2	90	1	7	3	1	2	1	2	2	2	2	2	2	3		1	2	2
عبد العزيز عيد اسماعيل		74	1	16/2/2020	1	16/2/2020	2	3	660	1	10	1	9	3	1	1	1	1	1	2	2	2	2	1		1	2	2
فاطمة مدبولى دسوقى		63	2	15/3/2020	1	15/3/2020	2	2	480	2	15	1	9	3	1	1	2	1	1	2	2	2	2	9		1	2	2
كوثر محمد عبد الواحد		58	2	19/3/2020	1	20/3/2020	2	3	870	2	40	1	2	3	1	1	2	2	1	1	1	2	1	4		1	2	2
صفاء سامى توفيق		42	2	2020-06-03	2	2020-09-03	2	2	4320	1	55	1	4	3	1	1	2	1	1	2	2	2	1	5		1	2	1
احلام سعيد		52	2	24/3/2020	2	25/3/2020	2	3	900	2	20	1	7	3	2	1	2	1	2	2	2	2	1	9		1	2	2
رضا عبد المحسن سليم		57	2	2020-06-03	3	2020-06-03	2	3	150	2	30	1	19	4	3	1	2	2	1	1	1	1	1		4	1	2	2
سهيل محمد حامد		68	1	2020-09-03	1	2020-09-03	2	3	720	2	25	1	4	3	2	2	1	2	2	2	2	2	1	3		1	2	2
محمد عباس محمدحامد		62	1	2020-03-03	1	2020-03-03	2	2	390	2	25	1	4	3	1	1	1	2	2	2	2	2	2	2		1	2	2
احمد كامل		44	1	21/3/2020	1	21/3/2020	2	3	1020	2	10	1	5	3	2	2	1	2	2	2	2	2	1	9		1	2	2
سلطان السيد		55	1	23/2/2020	2	24/2/2020	2	2	1440	2	15	1	7	3	2	2	2	2	2	2	2	2	2	1		1	2	2
حمدى عبد الحميد هاشم		55	1	25/2/2020	2	25/2/2020	2	2	120	2	25	1	4	3	2	2	1	1	2	2	2	2	2	7		1	1	1	1
السباعى نجيب السباعى		55	1	15/3/2020	1	15/3/2020	2	2	480	2	10	1	11	3	2	3	1	2	2	2	2	2	2	9		1	2	1
عاطف عطية احمد		60	1	26/2/2020	1	26/2/2020	2	3	720	1	60	1	2	3	3	3	1	2	1	1	1	1	1	3		1	2	2
زين العابدين محمد		60	1	13/3/2020	3	13/3/2020	2	3	60	2	20	1	8	1	2	2	2	1	1	1	2	1	1		2	1	2	2
احمد حسين عبد العال		45	1	2020-11-03	2	2020-11-03	2	3	150	1	50	1	16	4	3	4	2	2	1	1	1	2	1		6	1	1	2	1
سميرة محمد محمد خطاب		75	2	14/3/2020	3	14/3/2020	2	3	270	2	15	1	11	3	1	1	2	2	2	2	2	2	2		1	1	1	1	4
سعاد محروس موسى		72	2	2020-07-03	3	2020-07-03	2	3	135	2	25	1	14	1	2	2	2	1	1	2	2	1	1		2	1	1	2	4
روايح خلف عبد الله		53	2	25/2/2020	2	25/2/2020	2	2	120	2	15	1	11	1	1	1	2	2	1	2	1	2	1		5	1	2	2
مصطفى محمود		27	1	18/3/2020	3	18/3/2020	2	3	120	1	50	1	9	1	2	2	1	2	1	2	2	2	1		1	1	1	2	2
محمد سيد ابو العلا		67	1	14/3/2020	2	14/3/2020	2	2	195	2	20	1	11	1	3	3	2	2	2	2	2	2	1		1	1	2	2
موسى زكرى نخلة		62	1	14/3/2020	1	14/3/2020	2	2	360	2	25	1	6	3	1	1	1	2	1	2	2	2	1	7		1	2	2
محمود محمد محمود		86	1	26/2/2020	4	27/2/2020	2	2	600	2	30	1	10	3	2	2	2	2	1	2	2	2	1	3		1	2	2
لطفى حسانين حسانين		67	1	28/2/2020	2	28/2/2020	2	2	75	2	10	1	5	1	5	5	1	1	1	1	1	2	1		1	1	2	1
خالد عرفة مهران		38	1	2020-03-03	3	2020-03-03	2	4	180	2	15	1	8	1	1	1	1	2	2	2	2	2	1		1	1	2	2
عادل امبابى محمد		70	1	21/3/2020	3	21/3/2020	2	3	90	2	30	1	16	1	3	2	1	2	1	2	2	2	1		1	1	2	2
سلامة عبد العزيز بيومى		65	1	29/2/2020	2	29/2/2020	2	2	210	2	10	1	16	1	1	1	1	1	1	2	1	2	1		2	1	2	2
عبد الله خلف عبد الله		85	1	19/3/2020	2	19/3/2020	2	2	150	2	15	1	13	3	2	2	2	2	2	2	2	2	1		2	1	2	2
حمدية محمد البهنسى		84	2	21/3/2020	2	21/3/2020	2	3	240	2	40	1	9	3	2	1	2	1	1	2	1	2	2		5	1	2	2
جمال حسين احمد		62	1	17/3/2020	3	17/3/2020	2	3	60	2	20	1	10	1	5	5	2	1	1	2	1	2	1		1	1	2	2
صبرية مصطفى		51	2	2020-01-03	2	2020-01-03	2	3	720	1	80	2	0	3	3	3	2	2	2	2	2	2	2	1		1	2	2
رسمية احمد عثمان		80	2	2020-05-03	2	2020-05-03	2	3	210	2	25	1	11	1	1	1	2	1	1	2	1	2	1		1	1	2	2
مصطفى مصطفى السيد		60	1	22/3/2020	2	22/3/2020	2	3	335	2	10	1	11	3	2	1	1	2	2	2	1	2	1	3		1	2	2
عبد الرحمن محمد		52	1	21/3/2020	1	21/3/2020	2	2	240	2	10	1	5	1	3	3	1	1	2	1	2	2	1		1	1	2	2
رجاء شفيق عزب		65	2	25/3/2020	1	25/3/2020	2	3	720	2	20	1	2	3	5	3	2	2	1	2	2	1	1	3		1	2	2
عبد الناصر خطاب محمد		67	1	15/3/2020	1	18/3/2020	2	2	5040	2	10	1	7	3	3	3	1	1	1	2	2	2	2	2		1	2	2
احمد محمد عبد الحفيظ		67	1	17/3/2020	1	17/3/2020	2	2	360	2	15	1	9	3	5	5	2	2	1	2	1	2	1	3		1	2	2
عاطف عوض الله موسى		56	1	15/3/2020	3	16/3/2020	2	1	570	2	30	1	2	3	5	5	2	2	1	2	2	2	1	7		1	1	2	2
زينب خليل ابراهيم		60	2	2020-09-03	4	2020-10-03	2	1	120	2	20	1	12	1	4	1	2	1	2	2	1	1	1		2	1	2	2
عطيات		64	2	21/3/2020	2	21/3/2020	2	3	300	2	25	1	4	3	2	2	2	2	2	2	2	2	1	3		1	2	2
وفية احمد محمود		68	2	19/3/2020	1	19/3/2020	2	2	420	2	20	1	8	3	5	5	2	1	1	2	1	1	1	3		1	2	2
عبد الله حسانين		54	1	17/3/2020	4	18/3/2020	2	2	900	2	20	1	3	3	1	1	1	2	1	1	2	2	2	2		1	2	2
عادل منسى جابر		45	1	18/3/2020	4	19/3/2020	2	1	120	2	15	1	5	1	5	3	1	1	1	1	1	2	1		2	1	2	2
الست ابو هاشم ابراهيم		72	2	16/3/2020	3	17/3/2020	2	4	1680	2	35	1	5	3	2	1	2	1	1	1	2	2	2	1		1	1	1	2	الكورونا	مستشفى الزيتون
عابدين خلف الله		69	1	2020-09-03	1	2020-09-03	2	2	360	2	20	1	10	3	1	1	1	1	1	2	2	2	1	3		1	2	1
سيد سيد عبد الحميد		70	1	14/3/2020	3	14/3/2020	2	3	280	1	50	1	7	3	3	3	2	1	2	2	1	2	2	2		1	2	2
عبد الله محمد على		70	1	15/3/2020	4	16/3/2020	2	1	345	2	50	1	4	3	5	5	1	1	1	1	1	2	1	7		1	1	1	1		الهرم
مصطفى كمال عبد العظيم		60	1	14/3/2020	2	15/3/2020	2	3	1860	2	10	1	3	3	4	4	1	1	1	1	1	2	2	2		1	2	2
فيلفيا اسماعيل		65	2	2020-11-03	4	2020-12-03	2	2	720	2	5	1	7	3	4	4	2	1	1	2	2	1	2	3		1	2	2
صفية خليل رمضان		78	2	2020-06-03	3	2020-06-03	2	3	270	2	35	1	13	3	1	1	2	2	1	1	1	1	1	8		1	2	1
عاطف عبد العزيز		52	1	2020-10-03	2	2020-10-03	2	3	60	2	5	1	13	1	3	2	1	1	1	2	2	2	1		1	1	2	2
نظمى محمود على		66	1	2020-05-03	1	2020-05-03	2	3	720	2	20	1	7	3	5	5	1	1	1	2	2	2	2	1		1	2	2
احمد محمد شحات		58	1	2020-04-03	2	2020-04-03	2	2	180	2	20	1	11	1	3	3	2	1	1	2	2	2	1		2	1	2	2
محمد فتحى		58	1	2020-08-03	1	2020-08-03	2	2	600	1	50	1	8	3	4	4	2	2	1	1	2	2	1	3		1	2	2
نادية محمد محمد		67	2	2020-11-03	3	2020-11-03	2	4	120	2	1	1	7	1	5	5	2	2	1	2	2	2	1		1	1	2	2
عاطف السيد ابو العزم		66	1	2020-04-03	2	2020-04-03	2	4	660	2	20	1	8	3	5	5	2	1	1	2	1	2	1	4		1	2	2
ياسر محمد		45	1	2020-03-03	2	2020-03-03	2	2	30	1	10	1	7	1	3	3	1	1	2	2	1	2	2		6	1	1	1	1
محمود على صديق		53	1	2020-04-03	4	2020-05-03	2	2	720	2	15	1	3	3	5	5	1	1	1	2	2	2	2	1		1	2	2
محمد انور محمد		77	1	2020-07-03	1	2020-07-03	2	2	480	2	10	1	7	3	2	4	2	2	1	1	1	2	1	3		1	2	2
محمد احمد محمد		98	1	2020-02-03	2	2020-02-03	2	3	480	2	20	1	7	3	2	2	2	1	1	1	2	2	2	7		1	1	1	2	الكورونا	الزيتون
نادية محمود عبد الله		60	2	29/2/2020	3	29/2/2020	2	3	300	2	10	1	12	3	3	3	2	2	1	2	2	2	1	4		1	2	2
السيد السيد السيد		67	1	27/2/2020	2	29/2/2020	2	2	2880	1	50	1	5	3	2	2	2	2	2	2	2	2	2	5		1	1	1	3
رضا محمد سلامة		73	2	25/2/2020	4	27/2/2020	2	4	3000	2	10	1	9	3	2	1	2	1	1	1	1	2	2	1		1	1	1	1
رمضان عبد السلام على		78	1	27/2/2020	1	27/2/2020	2	4	1020	2	5	1	2	3	1	1	2	1	1	1	1	2	2	2		1	1	2	1
عبد المقصود عنتر		60	1	25/2/2020	4	26/2/2020	2	1	270	2	25	1	7	3	3	3	1	1	2	2	2	2	2	2		1	2	2
عبد الجليل كمال عبد الجليل		65	1	25/2/2020	3	25/2/2020	2	4	180	1	45	1	8	1	3	3	2	2	2	1	1	2	1		5	1	2	1
عزيزة ابراهيم محمد		65	2	18/2/2020	3	19/2/2020	2	3	1260	2	40	2	4	3	3	3	2	1	1	2	2	2	2	2		1	2	2
احمد محمد محمد محمود		70	1	17/2/2020	2	17/2/2020	2	3	300	2	45	1	5	3	3	5	1	2	2	2	1	2	1	3		2	2	2
عبد الحفيظ حسن سيد		50	1	19/2/2020	2	19/2/2020	2	3	180	2	20	1	9	1	2	2	1	2	1	2	2	2	1		7	1	2	2
محمد حسن احمد		68	1	18/2/2020	1	18/2/2020	2	3	900	2	45	1	2	3	3	3	2	1	1	1	1	2	2	2		1	2	2
سمير سيد		54	1	14/2/2020	2	14/2/2020	1	4	720	2	10	1	4	3	5	5	1	2	1	2	2	2	2	2		1	2	2
فاتن ابراهيم محمد		65	2	13/2/2020	2	13/2/2020	1	3	420	2	10	1	3	3	4	4	2	1	1	1	2	2	2	2		1	2	2
رمضان سعد		60	1	15/2/2020	1	15/2/2020	1	3	720	2	30	1	6	3	2	2	1	1	2	2	2	2	2	2		1	2	2
عيد ربيع محمد		50	1	16/2/2020	3	16/2/2020	2	3	75	2	30	1	1	3	3	3	2	2	2	2	2	2	1		1	1	2	2
محمد ابراهيم عبد السميع		50	1	17/2/2020	3	17/2/2020	2	3	45	2	3	1	7	1	3	3	2	2	1	2	2	2	1		7	1	2	2
فوزية احمد		55	2	2020-11-02	4	13/2/2020	1	2	2880	1	80	1	11	3	1	3	2	1	1	2	2	1	2	5		1	2	1
هويدا فتحى		50	2	16/2/2020	3	18/2/2020	2	3	2820	1	40	1	4	3	2	2	2	1	1	1	2	2	2	5		1	2	1
كوثر محمود محمود		68	2	17/2/2020	2	23/2/2020	2	2	8640	2	10	1	3	3	1	1	2	1	1	1	1	2	2	2		1	2	2
رضا احمد كامل		66	1	2020-10-02	2	24/2/2020	2	2	20160	1	60	1	6	3	1	1	1	1	1	2	1	1	1	1		2	2	2
نجفة محمود منصور		65	2	22/2/2020	4	23/2/2020	2	1	210	2	25	1	5	1	3	3	2	1	1	2	2	2	1		2	1	1	2	1
محمد عبد الحميد محمد		54	1	27/2/2020	2	28/2/2020	2	1	960	2	10	1	1	3	5	5	2	2	2	2	2	2	2	1		1	2	2
محمد عبد الله صالح		62	1	2020-10-02	2	2020-11-02	1	1	1440	2	5	1	10	3	2	2	2	1	2	1	2	1	1	2		1	2	2
صلاح محمد		50	1	2020-03-02	2	2020-08-02	1	2	7200	1	60	1	7	3	3	3	2	2	2	2	2	2	2	1		1	2	2
محمد مرتضى كمال		65	1	2020-06-02	2	2020-06-02	1	3	360	2	10	1	4	3	3	3	2	1	1	2	2	2	2	1		1	2	2
ماجدة محمد عبد الباقى		60	2	2020-06-02	1	2020-07-02	1	2	1440	2	10	1	4	3	3	3	2	1	1	2	2	1	1	2		1	2	2
نجاه على		50	2	27/1/2020	4	27/1/2020	1	4	240	2	10	1	5	3	5	2	2	1	1	1	2	2	1	7		1	1	1	1
رضا محمد حنفى		60	1	2020-06-02	2	2020-06-02	1	2	120	2	10	1	8	1	3	3	2	1	1	1	1	1	1		2	1	2	2
على شعبان		63	1	2020-09-02	1	2020-12-02	1	4	4320	1	80	1	4	3	3	3	1	1	1	2	2	2	2	1		1	2	2
امير ميخائيل		37	1	2020-07-05	3	2020-07-05	2	4	60	2	30	1	8	1	5	5	1	2	1	1	2	2	1		1	1	2	2
كريمة عيد محمد		57	2	29/4/2020	3	30/4/2020	2	2	1260	2	15	1	11	3	4	2	2	1	1	2	1	2	2	8		1	2	2
السيد محمود احمد دهب		60	1	2020-02-05	2	2020-03-05	2	2	1560	2	120	1	8	3	3	3	2	2	2	2	2	2	2	7		1	2	1
جمال نبوى احمد محمد		58	1	2020-03-05	1	2020-03-05	2	2	420	2	10	2	2	3	5	5	2	1	1	2	2	2	2	8		1	2	2
شعبان ادم		46	1	21/4/2020	1	22/4/2020	2	3	1920	1	60	1	2	3	5	5	2	1	2	2	2	2	2	6		1	2	1
عامر محمد طاهر		55	1	28/4/2020	3	28/4/2020	2	4	600	2	8	1	9	3	5	5	1	1	2	2	2	2	1	7		1	1	2	1
منصور عبد الله منصور		50	1	27/4/2020	3	29/4/2020	2	4	2580	2	30	1	9	3	2	2	1	2	1	2	2	1	1	1		1	2	2
على يحيى محمد على		80	1	26/4/2020	1	30/4/2020	2	3	5760	2	15	1	8	3	5	5	2	2	2	2	1	2	2	5		1	2	1
نبيل عثمان عمر عثمان		84	1	2020-03-05	1	2020-03-05	2	2	480	2	20	1	3	3	5	5	2	1	1	2	2	2	1	8		1	2	2
رافت محمد فهمى ابو هيبة		68	1	2020-03-05	2	2020-03-05	2	3	60	2	5	3	0	3	5	5	2	2	1	2	2	1	1		2	1	2	2
ماهر محمد حسن		55	1	2020-08-05	2	2020-08-05	2	3	360	2	6	1	6	3	2	2	1	2	2	2	2	2	2	7		1	1	1	1	الانتاج الحربى
ميرفت محمود جبر		60	2	2020-02-05	4	2020-06-05	2	4	5760	2	20	1	6	3	4	3	2	1	1	1	2	2	2	9		1	2	2
ميخائيل عبد الملاك بولس		48	1	2020-10-05	2	2020-10-05	2	3	330	2	35	1	6	3	3	3	1	1	1	1	2	2	2	7		1	1	2	1	شبرا العام
كامل حسين مصطفى		71	1	2020-06-05	2	2020-06-05	2	2	150	2	9	1	10	1	5	5	2	1	1	1	1	2	1		2	1	2	2
صباح شبل جمعة		51	2	2020-10-05	1	2020-10-05	2	4	1080	2	15	1	10	3	1	1	2	2	1	2	2	1	2	2		1	2	2
سامية على كامل		66	2	2020-10-05	1	2020-12-05	2	2	2890	2	11	1	7	3	2	1	2	2	2	2	2	1	2	2		1	2	2
مصطفى عبد البصير مصطفى		60	1	2020-07-05	4	2020-07-05	2	4	120	2	8	1	14	4	5	5	2	1	1	2	1	1	1		4	1	2	2
عاليه احمد خليل		73	2	2020-05-05	2	2020-07-05	2	2	2880	1	45	1	5	3	5	2	2	1	1	2	1	1	1	9		1	2	1
حمدى عبد الحميد امين		53	1	2020-09-04	1	2020-09-05	2	2	43200	1	750	1	7	3	2	2	1	2	2	2	2	2	2	7		1	2	1
قرنى صلاح عبد القادر		47	1	28/4/2020	3	28/4/2020	2	4	420	2	14	2	7	3	5	5	1	1	1	2	2	2	1	7		1	1	2	3	رابعة
هدى زكى محمد جنيدى		67	2	25/4/2020	4	26/4/2020	2	1	120	2	30	1	12	1	5	2	2	2	1	2	1	2	1		1	1	2	2
على احمد صدقى		76	1	23/4/2020	4	25/4/2020	2	1	2160	1	45	1	10	3	2	2	2	1	1	1	2	2	2	7		1	1	2	2	العبور
عاطف احمد		66	1	21/4/2020	4	21/4/2020	2	4	60	2	3	1	7	1	4	4	2	1	2	2	2	1	1		1	1	2	2
فاطمة سيد سالم		47	2	14/4/2020	4	23/4/2020	2	2	11520	1	50	1	6	3	2	2	2	1	2	2	2	2	2	7		1	2	2
صفاء يوسف سالم		46	2	17/4/2020	3	18/4/2020	2	4	1620	2	5	1	1	3	4	4	1	2	2	2	2	2	2	2		1	2	2
مجدى عبد الستار محمد		55	1	18/4/2020	1	18/4/2020	2	3	900	2	20	1	5	3	5	4	2	1	1	1	2	2	2	2		1	2	2
صابر		50	1	2020-10-04	3	13/4/2020	2	3	4320	2	10	2	5	3	3	3	1	1	1	1	2	2	1	9		1	2	2
محمد امين عبد الفتاح		79	1	15/4/2020	1	16/4/2020	2	3	2160	2	10	1	6	3	3	2	1	2	1	2	2	1	1	9		1	2	2
اميرة عبد العزيز		50	2	2020-12-04	4	13/4/2020	2	2	720	2	10	1	14	3	3	3	2	2	2	2	2	2	1	8		2	2	2
جورج شفيق تاوضروس		70	1	15/4/2020	1	15/4/2020	2	2	660	2	15	1	8	3	4	4	2	2	1	2	2	2	2	3		1	2	2
جمال محروس		70	1	2020-12-04	2	13/4/2020	2	3	1680	1	9	1	2	2	1	1	1	2	2	2	2	2	2	2		1	2	2
محسن عيد احمد		60	1	2020-10-04	3	2020-10-04	2	4	225	1	60	1	6	1	3	4	1	1	1	1	2	2	1		1	1	1	2	1
محمد عطية عبد الغنى		59	1	13/4/2020	1	13/4/2020	2	1	90	2	7	3	0	3	3	3	2	2	1	1	2	2	1		1	1	2	2
صلاح على جلال		60	1	2020-04-04	3	2020-04-04	2	4	240	1	70	1	6	3	4	2	1	2	2	1	1	1	1		2	1	1	2
محمد عبد السلام محمود		70	1	2020-03-04	3	2020-04-04	2	4	1620	2	15	1	6	3	3	3	2	1	1	1	1	1	1	5		1	2	2
انور عبد المطلب		60	1	2020-05-04	2	2020-07-04	2	2	2880	2	10	1	7	3	3	3	2	2	1	1	2	2	1	1		1	2	2
ابراهيم مخذل ابراهيم		70	1	2020-10-04	1	2020-10-04	2	3	780	1	80	1	9	3	4	5	1	1	2	2	2	1	1	8		1	1	2	3
مجدى محمد محمد محجوب		63	1	2020-04-04	3	2020-05-04	2	4	2160	2	60	1	4	3	3	5	2	1	1	1	1	1	1	1		1	2	1
سالم عبد الحميد سالم		63	1	2020-06-04	3	2020-08-04	2	3	2880	2	15	1	7	3	4	2	2	1	1	2	2	2	1	1		1	1	2	3
فاروق زكى عبد المنعم		62	1	2020-02-04	2	2020-02-04	2	4	480	2	25	1	3	3	4	1	1	1	1	1	1	1	1	1		1	2	2
سلوى صبحى ابراهيم		60	2	2020-09-04	2	2020-09-04	2	3	60	2	10	3	0	3	3	3	2	2	1	2	2	2	2		5	1	2	2
احمد فريد مصطفى		72	1	2020-03-04	2	2020-03-04	2	3	165	2	8	2	6	3	3	1	2	2	1	2	2	2	1		7	1	2	2
رضا اسماعيل احمد		50	2	2020-09-04	2	2020-09-04	2	3	360	2	10	1	8	3	4	3	2	2	2	2	2	2	2	2		1	2	2
سعاد محمد احمد		87	2	31/3/2020	1	31/3/2020	2	4	960	2	20	1	14	3	2	1	2	1	1	1	1	2	2	3		1	1	2	1	المبرة
مجدى على احمد		67	1	27/3/2020	3	27/3/2020	2	3	90	2	10	2	11	3	3	3	2	1	2	2	1	2	1		3	1	2	2
جلال عبد المغنى جلال		70	1	2020-10-04	2	15/4/2020	2	3	7320	1	80	1	2	3	2	2	1	1	2	2	2	2	2	8		1	2	1
نجيب مسعد جورجيس		68	1	22/4/2020	4	23/4/2020	2	1	300	2	20	1	4	3	5	5	1	2	1	2	1	2	2	6		1	2	2
احمد قاعود احمد		60	1	22/4/2020	4	23/4/2020	2	2	780	2	20	1	3	3	2	4	1	1	1	2	2	2	2	7		1	1	2	1	المنيرة
ام هاشم عبد السميع قنديل		67	2	17/4/2020	3	18/4/2020	2	3	1320	2	20	1	10	3	4	4	1	1	1	2	2	1	1	9		1	2	2
عبد المنعم ندى		50	1	2020-11-02	1	2020-11-02	1	2	540	1	45	2	3	3	3	2	2	2	2	2	2	2	1	3		1	2	1
ميرفت صابر احمد		55	2	2020-07-02	4	2020-11-02	1	2	3600	2	25	2	5	3	3	3	2	1	1	2	2	2	2	2		1	2	2
صلاح رياض		58	1	30/1/2020	3	30/1/2020	1	4	120	2	20	1	2	3	5	2	2	1	1	1	1	1	1	4		2	2	2
نادية مصطفى محمد		70	2	2020-02-02	4	2020-03-02	1	3	1320	2	10	1	2	3	3	3	2	1	1	2	2	2	1	7		1	1	1	4	كليوباترا
عفاف محمد عبد الحليم		60	2	28/1/2020	2	28/1/2020	1	4	420	2	15	1	6	3	5	4	2	2	2	2	2	2	1	7		1	1	1	1	القصر العينى
محمد عبد الرازق محمد		65	1	26/1/2020	3	26/1/2020	1	4	420	2	30	1	10	3	4	4	1	2	1	2	1	1	2	7		1	2	2
وفاء خليل محمود		60	2	2020-01-02	2	2020-01-02	1	3	420	2	20	1	5	3	5	5	2	2	2	2	2	2	1	3		1	1	2	1
عبد الحليم محمد عبد الفتاح		69	1	26/1/2020	2	26/1/2020	1	3	600	2	30	1	8	3	3	3	1	2	1	1	1	1	2	2		1	2	2
سميحة عبد العزيز عبد الحميد		79	2	24/1/2020	4	24/1/2020	1	4	120	2	15	1	8	1	5	2	2	2	1	2	2	2	1	4		1	2	2
نعناعة على احمد سرحان		76	2	18/1/2020	2	21/1/2020	1	2	4320	2	40	1	3	3	3	3	2	1	1	2	2	2	2	7		1	2	2
سمير فاروق		75	1	24/1/2020	3	24/1/2020	1	3	180	2	50	2	3	3	2	1	1	1	1	1	2	1	2	7		1	1	2	3	مستوصف فى ابو زعبل
مصطفى ابراهيم		60	1	24/1/2020	2	24/1/2020	1	3	420	2	10	1	7	3	5	5	2	1	1	2	2	2	1	3		1	2	1
على فوزى على		50	1	22/1/2020	4	22/1/2020	1	4	240	2	10	1	1	3	5	5	2	1	1	1	1	2	2		5	1	2	2
سهير محمد فتحى		59	2	21/1/2020	4	22/1/2020	1	4	1380	2	15	1	8	3	5	5	2	1	1	1	1	1	2	7		1	2	2
فتحية على امين		65	2	22/1/2020	3	22/1/2020	1	3	180	2	20	1	13	1	1	3	2	2	1	2	2	2	1		6	1	1	2	1	سيد جلال
سعيد محمد عبد الفتاح		63	1	22/1/2020	1	22/1/2020	1	3	720	2	10	1	1	3	5	5	1	1	1	2	1	2	2	3		1	2	2
سعاد صلاح سليمان		70	2	2020-08-01	4	2020-08-01	1	1	730	2	15	1	5	3	3	2	2	1	1	1	2	1	2	4		1	2	2
رجاء احمد محمد السيد		60	2	2020-02-01	2	13/1/2020	1	2	15840	2	30	1	11	3	2	2	2	1	1	2	1	2	1	5		1	2	1
اشرف محمود		50	1	2020-08-01	2	2020-08-01	1	3	60	2	10	1	6	1	2	2	1	2	2	2	2	2	1		6	2	1	2	1	دار الشفا
الهام محمود عوض		60	2	16/1/2020	1	16/1/2020	1	1	75	2	20	1	13	1	2	5	2	2	1	2	1	1	1		4	1	2	1
وداد عبد الرحمن		50	2	2020-07-01	1	2020-08-01	1	3	2220	2	10	1	7	3	4	3	2	1	1	2	1	2	2	6		1	2	2
ليلى عبد المنعم		75	2	2020-10-01	4	2020-10-01	1	4	30	2	8	2	3	3	5	4	2	2	2	2	2	2	1		7	1	2	2
حسنية ابراهيم الشريف		75	2	2020-09-02	3	2020-09-02	1	3	20	2	25	2	9	1	3	2	2	1	1	2	2	2	1		7	1	2	2
محمود محمد محمد		86	1	26/2/2020	4	27/2/2020	2	2	600	2	10	1	10	3	3	3	2	1	2	2	2	2	2	3		1	2	2
عاطف عبد العزيز حسين		78	1	28/2/2020	4	2020-02-03	1	2	4400	2	28	1	5	3	5	4	2	2	2	2	2	2	1	9		1	2	2
نادية الفولى		38	2	22/3/2020	4	22/3/2020	2	4	300	2	25	1	16	3	4	4	2	1	1	2	2	2	1	8		1	2	2
ماهر يوسف منير		64	1	15/3/2020	2	17/3/2020	2	2	2880	2	15	1	7	3	5	5	2	2	1	2	2	2	1	9		1	2	2
وليام خليل ابراهيم		69	1	29/3/2020	4	30/3/2020	2	4	1380	2	13	1	9	3	5	5	2	1	1	2	2	2	1	9		1	2	2
محمود جلال محمود		57	1	19-1-2020	4	19-1-2020	1	4	90	2	10	1	3	3	5	5	2	1	1	1	2	2	1		2	1	1	1
نبيه صلاح محمد		56	1	18-1-2020	2	18-1-2020	1	4	720	2	15	1	14	3	2	2	1	2	2	2	1	1	1	7		1	2	2
صلاح محمود على		55	1	16-1-2020	4	18-1-2020	1	4	1440	2	60	1	6	3	3	4	2	2	2	2	1	2	1	3		2	2	2
حسن أحمد إبراهيم		67	1	18-1-2020	3	18-1-2020	1	4	360	2	20	1	10	3	4	3	1	2	1	2	1	1	1	4		1	2	2
محمد الهادى السيد		60	1	18-1-2020	2	18-1-2020	1	3	300	2	10	1	0	3	5	5	1	2	2	2	2	2	1	1		1	2	2
عين الحياةمحمد عبد المنعم		63	2	16-1-2020	3	16-1-2020	1	3	60	2	10	1	10	1	5	5	2	2	2	2	2	2	1		5	1	2	2
منى محى الدين عبد الحى		65	2	16-1-2020	1	16-1-2020	1	1	180	2	30	1	8	1	4	3	2	1	1	1	2	2	2		1	1	2	1
محمد مصطفى شاهين		80	1	14-1-2020	2	14-1-2020	1	4	720	2	50	1	2	3	5	5	2	2	2	2	2	2	2	7		1	1	2
سامية مصطفى عبد الهادى		68	2	14-1-2020	2	14-1-2020	1	4	600	2	40	1	5	3	5	5	2	1	1	2	2	2	2	3		1	2	2
كريمة كامل السيد		65	2	31-12-2019	5	31-12-2019	1	2	wake up	1	20	1	7	3	3	1	2	1	1	2	2	2	1	3		1	2	2
عبد السلام محمد عبد السلام		61	1	20-12-2020	3	28-12-2020	1	4	390	2	40	1	4	3	4	3	1	1	2	1	2	2	2	1		1	2	2
بدرى عبد الفتاح سليم		78	1	26-12-2020	3	43831	1	4	5760	2	700	1	4	3	3	2	1	1	2	2	2	1	2	2		1	2	2
رضا سيد يوسف		67	2	2020-01-01	5	43862	1	4	wake up	2	50	1	14	3	5	1	2	2	1	2	1	2	2	6		2	1	1
السيد نبيه أحمد		68	1	31-12-2019	1	43831	1	4	1710	2	25	1	5	3	3	1	2	2	1	1	2	1	2	2		1	2	2
مصطفى عطية محمد		51	1	2020-04-01	1	2020-05-01	1	2	20	2	20	1	15	3	3	2	1	2	2	2	2	1	2	7		1	2	1
مهنى محمد حسين		70	1	2020-03-01	3	2020-04-01	1	3	1440	2	20	1	11	3	3	2	2	1	1	1	1	1	2	7		1	2	2
وفاء يوسف خليل		61	2	3-1-2020	4	3-1-2020	1	4	30	2	5	1	8	1	2	3	2	1	1	2	1	2	1		2	1	1	1
منى محمد محمود		63	2	5-1-2020	2	5-1-2020	1	3	210	2	70	1	4	1	4	3	2	2	1	2	2	2	1		5	1	1	1
زينب خليل إبراهيم		69	2	3-1-2020	2	6-1-2020	1	3	4320	2	50	1	3	3	5	1	2	1	2	2	1	2	2	2		1	2	2
إبراهيم على محمد		67	1	7-1-2020	1	7-1-2020	1	2	300	2	90	1	8	3	5	3	1	1	2	2	1	2	1	7		2	1	2
هشام محمد عبد الحميد		50	1	8-1-2020	5	8-1-2020	1	2	wake up	2	100	1	12	3	3	3	2	2	2	1	1	2	2	5		1	2	2
جمال السيد عبد المنعم		58	1	7-1-2020	4	8-1-2020	1	1	180	1	40	1	14	1	4	4	2	2	1	2	1	2	1		7	1	2	2
حسن محمد عبد الرحمن		66	1	11-1-2020	4	12-1-2020	1	2	780	2	20	1	18	3	3	3	2	1	1	2	2	2	2	1		1	2	2
حنان سعيد متولى		49	2	10-1-2020	1	11-1-2020	1	3	870	2	120	2	6	3	5	1	2	2	1	2	2	1	2	7		2	1	1
صلاح فاروق زكى		64	1	10-1-2020	4	13-1-2020	1	2	2880	2	100	1	18	3	5	5	1	2	2	2	2	2	2	1		1	2	2

## Sheet: Sheet2
gender	male	1
	female	2
date	???
time	???
residency	rural	1
	urban	2
type of stroke	ischemic	1
	hemorrhagic	2
	TIA	3
type of management	rtpa	1
	thrombectomy	2
	conservative	3
	both	4
education	illiterate
	Read and write
	High school
	university
	postgraduate
Risk factors	yes	1
	no	2
Degree of orientation regarding stroke symptoms	oriented	1
	Not oriented that these symptoms belong to stroke	2
Causes of delay in patients come to hospital after 4 and half hours	Waiting for symptoms to go away	1
	Not realizing the urgency of seeking medical help	2
	Stroke while sleeping	3
	Not able to call for help	4
	Taking medicine and waiting for it to take effect	5
	Calling doctor to come to the home	6
	Seek medical help at another hospital	7
	transportation / lock down	8
	COVID fear	9
Causes of early arrival to hospital in patients come within window	Oriented with stroke symptoms from media (type: TV. Radio. Social media , newspaper)	1
	Oriented with stroke symptoms previous experience self or relative	2
	Oriented with therapeutic window from media (type: TV. Radio. Social media , newspaper))	3
	Oriented with therapeutic window previous experience (self , acquaintance)	4
	Referral from physician clinic	5
	Referral from hospital	6
	Knows the presence of hospital with stroke service nearby	7
cause of referral	aquinted by service / stroke unit	1
	no vacancy	2
	no neurological	3
	financial	4
